# Supplementary material for: Percentage of Asymptomatic Infections among SARS-CoV-2 Omicron Variant-Positive Individuals: A Systematic Review and Meta-Analysis
Source: Vaccines (Basel). 2022 Jun 30;10(7):1049. doi: 10.3390/vaccines10071049 (PMC9321237; doi:10.3390/vaccines10071049)
Supplement: Supplementary file 1 [file vaccines-10-01049-s001.zip]

Archive with 1 entries (1 files):
- vaccines-1766815-supplementary.pdf
